# Supplementary material for: Long-term effects of preterm birth on cortical folding trajectories in early childhood
Source: Brain Commun. 2026 May 18;8(3):fcag097. doi: 10.1093/braincomms/fcag097 (PMC13181400; doi:10.1093/braincomms/fcag097)
Supplement: fcag097_Supplementary_Data [file fcag097_supplementary_data.zip]

Archive with 8 entries (8 files):
- Original Submission - Author's Response.pdf
- Original Submission - Decision Letter.pdf
- Original Submission.pdf
- Revision 1 - Author's Response.pdf
- Revision 1 - Decision Letter.pdf
- Revision 1.pdf
- Revision 2 - Decision Letter.pdf
- Supplementary_material.docx
